# Supplementary material for: Growth Performance and Biochemical Profiles of Fairy Shrimp (Streptocephalus sirindhornae) Fed Natural Diets at Low and High Stocking Densities
Source: Biology (Basel). 2026 Jan 7;15(2):117. doi: 10.3390/biology15020117 (PMC12837640; doi:10.3390/biology15020117)
Supplement: Supplementary file 1 [file biology-15-00117-s001.zip]

Archive with 1 entries (1 files):
- biology-3979849-supplementary.pdf
